# Supplementary material for: A Multinational Analysis of Mutations and Heterogeneity in PZase, RpsA, and PanD Associated with Pyrazinamide Resistance in M/XDR Mycobacterium tuberculosis
Source: Sci Rep. 2017 Jun 19;7:3790. doi: 10.1038/s41598-017-03452-y (PMC5476565; doi:10.1038/s41598-017-03452-y)
Supplement: Supplementary file 2 — Supplementary Table ST2 [file 41598_2017_3452_MOESM2_ESM.csv]

Isolate ID	PncA Mutation(s)	RpsA Mutation(s)	PanD Mutation(s)	Calls (each gene call is separated by a (;)	Pyrazinamidase Activity	Pyrazinamide Susceptibility	Lineage
1-0002	Ala102Thr	Arg212Arg	None	Monoclonal;Monoclonal;None	Positive	S	East Asian (Beijing)
1-0004	+G410*	None	-G242*	Monoclonal;None;Heterogeneous	Negative	R	Indo-Oceanic
1-0005	Asp63Gly/-A187*	None	None	Monoclonal/Heterogeneous;None;None	ND	R	Euro-American
1-0006	Leu27Pro/+TT-99*	Arg212Arg	None	Monoclonal/Heterogeneous;Monoclonal;None	Negative	R	East Asian (Beijing)
1-0007	Leu182Ser	None	None	Heterogeneous;None;None	ND	R	East-African Indian (CAS)
1-0008	None	Arg212Arg	None	None;Monoclonal;None	ND	S	East Asian (Beijing)
1-0009	Phe106Leu*	Arg212Arg	None	Monoclonal;Monoclonal;None	Positive	S	East Asian (Beijing)
1-0013	Ser65Ser/-C-124*	None	None	Monoclonal/Monoclonal;None;None	Positive	S	East Asian (Beijing)
1-0016	A-11G	Arg212Arg	None	Monoclonal;Monoclonal;None	Negative	R	East Asian (Beijing)
1-0017	Gly132Ala	Arg212Arg	None	Monoclonal;Monoclonal;None	ND	R	East Asian (Beijing)
1-0019	-GG392*	None	None	Monoclonal;None;None	Negative	R	Indo-Oceanic
1-0021	Tyr103His	None	None	Monoclonal;None;None	ND	R	East-African Indian (CAS)
1-0022	Asp145Asn*	None	None	Monoclonal;None;None	ND	R	Indo-Oceanic
1-0023	Leu27Pro	None	None	Monoclonal;None;None	ND	R	East Asian (Beijing)
1-0024	Ser66STOP*	Arg212Arg	None	Monoclonal;Heterogeneous;None	Negative	R	East Asian (Beijing)
1-0025	Ser65Ser/Gln10Arg/-C-126*	None	None	Monoclonal/Monoclonal/Monoclonal;None;None	Negative	R	Unknown
1-0026	Leu156Pro	Arg212Arg	None	Monoclonal;Monoclonal;None	ND	R	East Asian (Beijing)
1-0027	Thr160Lys	None	None	Monoclonal;None;None	Negative	R	East Asian (Beijing)
1-0028	Val139Ala	Arg212Arg	None	Monoclonal;Monoclonal;None	Negative	R	East Asian (Beijing)
1-0030	His51Arg	None	None	Monoclonal;None;None	ND	R	Indo-Oceanic
1-0031	Gly132Ala	Arg212Arg	None	Monoclonal;Monoclonal;None	ND	R	East Asian (Beijing)
1-0032	Gly132Ala	Arg212Arg	None	Heterogeneous;Monoclonal;None	ND	R	East Asian (Beijing)
1-0036	Gln141Pro	None	-C402*	Monoclonal;None;Heterogeneous	Negative	S	Euro-American
1-0039	None	Arg212Arg	None	None;Monoclonal;None	ND	S	East Asian (Beijing)
1-0043	Ser65Ser	None	None	Monoclonal;None;None	Negative	S	Unknown
1-0044	None	None	None	None;None;None	ND	S	Euro-American
1-0045	Val139Ala	-C263*/Arg212Arg	None	Monoclonal;Heterogeneous/Monoclonal;None	Negative	R	East Asian (Beijing)
1-0047	Ser65Ser	None	-G291*	Monoclonal;None;Heterogeneous	Negative	R	East-African Indian (CAS)
1-0048	Ser65Ser/+C86*	-C-159*	None	Monoclonal/Monoclonal;Monoclonal;None	Negative	R	East-African Indian (CAS)
1-0050	Val139Ala	Arg212Arg	None	Monoclonal;Monoclonal;None	Negative	R	East Asian (Beijing)
1-0052	Ser67Pro	Arg212Arg	None	Monoclonal;Monoclonal;None	ND	R	East Asian (Beijing)
1-0054	Gly132Ala	Arg212Arg	None	Monoclonal;Monoclonal;None	Negative	R	East Asian (Beijing)
1-0056	Ser66STOP*	Arg212Arg	-G291*	Monoclonal;Monoclonal;Heterogeneous	ND	R	East Asian (Beijing)
1-0057	Gly105Ser/Ser104Arg*	None	None	Monoclonal/Monoclonal;None;None	Negative	R	Indo-Oceanic
1-0059	Gln141Pro/-A421/+C418*	None	None	Monoclonal/Monoclonal/Heterogeneous;None;None	ND	R	Euro-American
1-0061	-T549/+GG390*	None	None	Monoclonal/Heterogeneous;None;None	Negative	R	Indo-Oceanic
1-0062	Gly132Ala	Arg212Arg	None	Monoclonal;Monoclonal;None	Negative	R	East Asian (Beijing)
1-0064	Asp136Gly	Arg212Arg	+AA379*	Monoclonal;Heterogeneous;Heterogeneous	ND	R	East Asian (Beijing)
1-0067	-G289*	Arg212Arg	None	Monoclonal;Monoclonal;None	Negative	R	East Asian (Beijing)
1-0069	Gln10Lys	None	-G291*	Monoclonal;None;Heterogeneous	ND	R	East Asian (Beijing)
1-0070	Gly97Val/-G289*	Arg212Arg	None	Heterogeneous/Heterogeneous;Heterogeneous;None	ND	R	East Asian (Beijing)
1-0071	Gln10Lys	+C636*	None	Monoclonal;Monoclonal;None	ND	R	East Asian (Beijing)
1-0073	Leu27Pro	Arg212Arg	None	Monoclonal;Monoclonal;None	ND	R	East Asian (Beijing)
1-0076	Cys138Arg	Arg212Arg	None	Monoclonal;Monoclonal;None	ND	R	East Asian (Beijing)
1-0079	Gly78Cys	None	None	Monoclonal;None;None	Negative	R	Indo-Oceanic
1-0081	Gly132Ala	Arg212Arg	None	Monoclonal;Monoclonal;None	ND	R	East Asian (Beijing)
1-0082	Gly132Ala	Arg212Arg/-G894*	None	Monoclonal;Monoclonal/Monoclonal;None	ND	R	East Asian (Beijing)
1-0083	Ser59Phe*	None	None	Monoclonal;None;None	Negative	R	Euro-American
1-0084	A-11G	Arg212Arg	+GG900*	Monoclonal;Heterogeneous;Heterogeneous	Positive	S	East Asian (Beijing)
1-0087	A-11G	None	None	Monoclonal;None;None	Negative	R	East Asian (Beijing)
1-0088	Asp136Gly	Arg212Arg	None	Monoclonal;Monoclonal;None	Negative	S	East Asian (Beijing)
1-0090	His71Tyr	None	None	Monoclonal;None;None	ND	R	Euro-American
1-0091	Ser67Pro	Arg212Arg	None	Monoclonal;Monoclonal;None	ND	R	East Asian (Beijing)
1-0092	+G559/-T558/STOP187Gly*	Arg212Arg	None	Heterogeneous/Monoclonal/Monoclonal;Monoclonal;None	Positive	S	East Asian (Beijing)
1-0093	Thr177Pro	Arg212Arg	None	Monoclonal;Monoclonal;None	Negative	R	East Asian (Beijing)
1-0102	Phe94Leu	Arg212Arg	None	Monoclonal;Monoclonal;None	ND	R	East Asian (Beijing)
1-0103	Ser65Ser/His57Asp/-C-125*	None	None	Monoclonal/Monoclonal/Heterogeneous;None;None	Negative	R	East-African Indian (CAS)
1-0106	Gly132Ala	Arg212Arg	None	Monoclonal;Monoclonal;None	ND	R	East Asian (Beijing)
1-0107	+GG388/Ser65Ser*	None	None	Heterogeneous/Monoclonal;None;None	ND	R	East-African Indian (CAS)
1-0108	Thr177Pro/-A528*	Arg212Arg	None	Monoclonal/Heterogeneous;Monoclonal;None	ND	R	East Asian (Beijing)
1-0109	Leu156Pro	Arg212Arg	None	Monoclonal;Monoclonal;None	Positive	R	East Asian (Beijing)
1-0110	-T475*	Arg212Arg	None	Monoclonal;Monoclonal;None	Negative	R	East Asian (Beijing)
1-0111	+CG508/+C507*	Arg212Arg	None	Heterogeneous/Heterogeneous;Monoclonal;None	ND	S	East Asian (Beijing)
1-0112	None	Arg212Arg	None	None;Monoclonal;None	ND	S	East Asian (Beijing)
1-0113	Lys96Glu	Arg212Arg	None	Monoclonal;Monoclonal;None	ND	R	East Asian (Beijing)
1-0114	None	Arg212Arg	None	None;Monoclonal;None	ND	S	East Asian (Beijing)
1-0116	Pro54Leu	Arg212Arg	None	Monoclonal;Monoclonal;None	Negative	R	East Asian (Beijing)
1-0123	Leu27Pro	Arg212Arg	None	Monoclonal;Heterogeneous;None	ND	R	East Asian (Beijing)
1-0125	Leu27Pro	None	None	Monoclonal;None;None	ND	R	East Asian (Beijing)
1-0127	A-11G	None	None	Monoclonal;None;None	ND	R	East Asian (Beijing)
1-0133	Gly132Ala	None	None	Monoclonal;None;None	ND	R	East-African Indian (CAS)
1-0135	Val139Ala	Arg212Arg	None	Monoclonal;Monoclonal;None	Negative	R	East Asian (Beijing)
1-0137	Val139Ala	+GG291/Arg212Arg*	None	Monoclonal;Heterogeneous/Monoclonal;None	ND	R	East Asian (Beijing)
1-0138	Thr76Pro	Arg212Arg	None	Monoclonal;Heterogeneous;None	ND	R	East Asian (Beijing)
1-0143	STOP187Gly	None	None	Monoclonal;None;None	ND	R	East Asian (Beijing)
1-0146	Ser66STOP*	Arg212Arg	None	Monoclonal;Monoclonal;None	ND	R	East Asian (Beijing)
1-0149	Thr142Ala	Arg212Arg	None	Monoclonal;Monoclonal;None	ND	R	East Asian (Beijing)
1-0150	Leu27Pro	Arg212Arg	None	Monoclonal;Monoclonal;None	ND	R	East Asian (Beijing)
1-0154	Ser65Ser/-C-125*	+G1445*	None	Monoclonal/Monoclonal;Heterogeneous;None	Positive	S	East-African Indian (CAS)
1-0156	+GG390	None	None	Heterogeneous;None;None	Negative	R	Euro-American
1-0158	Leu27Pro	Arg212Arg	None	Monoclonal;Monoclonal;None	ND	R	East Asian (Beijing)
1-0160	Ser65Ser/Leu4Ser*	None	None	Monoclonal/Monoclonal;None;None	ND	R	East-African Indian (CAS)
1-0164	Thr177Pro/-A528*	Arg212Arg	None	Monoclonal/Monoclonal;Monoclonal;None	ND	R	East Asian (Beijing)
1-0165	Asp12Ala	None	None	Monoclonal;None;None	ND	R	Euro-American
1-0168	Val139Gly	Met432Thr	None	Monoclonal;Monoclonal;None	ND	R	Euro-American
1-0169	Ser65Ser/Asp12Ala/-C-125*	None	None	Monoclonal/Monoclonal/Monoclonal;None;None	ND	R	East Asian (Beijing)
1-0173	Ser65Ser/-C-125/-T-161*	-CC189*	None	Monoclonal/Monoclonal/Heterogeneous;Heterogeneous;None	Negative	S	East-African Indian (CAS)
1-0174	Ser65Ser/-C-125*	None	None	Monoclonal/Monoclonal;None;None	Positive	S	East-African Indian (CAS)
2-0002	Lys96Arg	Arg212Arg	None	Monoclonal;Monoclonal;None	ND	R	East Asian (Beijing)
2-0004	His57Pro/-A169*	Arg212Arg	None	Monoclonal/Monoclonal;Monoclonal;None	ND	R	East Asian (Beijing)
2-0006	A-11G	None	None	Monoclonal;None;None	ND	R	Euro-American
2-0009	Asp12Ala	Arg212Arg	None	Monoclonal;Monoclonal;None	ND	R	East Asian (Beijing)
2-0011	None	Arg212Arg	None	None;Monoclonal;None	ND	S	East Asian (Beijing)
2-0013	Cys138Ser	Arg212Arg	None	Monoclonal;Monoclonal;None	ND	R	East Asian (Beijing)
2-0014	-T544/Leu182Trp*	Arg212Arg	None	Heterogeneous/Monoclonal;Monoclonal;None	ND	R	East Asian (Beijing)
2-0015	Val139Ala	None	None	Monoclonal;None;None	ND	R	Euro-American
2-0017	Pro62Leu	None	None	Monoclonal;None;None	ND	R	Euro-American
2-0020	Cys14STOP	None	None	Monoclonal;None;None	ND	R	Euro-American
2-0021	Asp136Ala*	None	None	Monoclonal;None;None	Positive	S	Euro-American
2-0022	-C420*	None	None	Monoclonal;None;None	Negative	R	Euro-American
2-0023	Gly97Ser	None	None	Heterogeneous;None;None	ND	R	Euro-American
2-0024	Asp63Ala	Arg212Arg	None	Monoclonal;Monoclonal;None	ND	R	East Asian (Beijing)
2-0025	Lys96Arg	Arg212Arg	None	Monoclonal;Monoclonal;None	ND	R	East Asian (Beijing)
2-0026	Asp49Ala	None	None	Monoclonal;None;None	ND	R	Euro-American
2-0028	Val180Phe	None	None	Monoclonal;None;None	Negative	R	Euro-American
2-0030	+G524/-T523/Met175Arg*	Arg212Arg	None	Monoclonal/Monoclonal/Heterogeneous;Monoclonal;None	ND	R	East Asian (Beijing)
2-0031	+G524/-T523*	Arg212Arg	None	Heterogeneous/Monoclonal;Monoclonal;None	Negative	R	East Asian (Beijing)
2-0032	None	Arg212Arg	None	None;Monoclonal;None	ND	S	East Asian (Beijing)
2-0033	None	-C557*	None	None;Heterogeneous;None	ND	S	Euro-American
2-0034	None	Arg212Arg	None	None;Monoclonal;None	ND	S	East Asian (Beijing)
2-0035	Ser59Phe*	None	None	Heterogeneous;None;None	Positive	S	Euro-American
2-0037	Thr76Ile	Arg212Arg	None	Monoclonal;Monoclonal;None	ND	R	East Asian (Beijing)
2-0038	Lys96Arg/-A286*	Arg212Arg	None	Monoclonal/Heterogeneous;Monoclonal;None	ND	R	East Asian (Beijing)
2-0039	None	None	-G874*	None;;None;Heterogeneous	ND	S	Euro-American
2-0040	None	Arg212Arg	None	None;Monoclonal;None	ND	S	East Asian (Beijing)
2-0041	Lys96Arg/-A286*	Arg212Arg	None	Monoclonal/Heterogeneous;Monoclonal;None	ND	R	East Asian (Beijing)
2-0042	Lys96Arg	Arg212Arg	None	Monoclonal;Monoclonal;None	Negative	R	East Asian (Beijing)
2-0043	None	None	None	None;None;None	ND	S	Euro-American
2-0044	Phe58Ser	None	None	Monoclonal;None;None	ND	R	Euro-American
2-0045	Pro54Gln	None	None	Monoclonal;None;None	ND	R	Euro-American
2-0048	-GGTCGCGCCGCT516/-CC509*	-G409/Arg212Arg/+C636*	None	Monoclonal/Monoclonal;Heterogeneous/Heterogeneous/Heterogeneous;None	Negative	R	East Asian (Beijing)
2-0049	None	T-81C*	None	None;Monoclonal;None	ND	S	Euro-American
2-0050	Leu159Pro	Arg212Arg	None	Monoclonal;Monoclonal;None	ND	R	East Asian (Beijing)
2-0051	Thr135Ser*	Arg212Arg	None	Monoclonal;Monoclonal;None	Positive	S	East Asian (Beijing)
2-0052	Thr142Pro*	Arg212Arg/Ala412Val*	None	Monoclonal;Monoclonal/Monoclonal;None	ND	R	East Asian (Beijing)
2-0053	Phe58Val*	None	None	Monoclonal;None;None	Positive	S	Euro-American
2-0057	Lys96Thr	Arg212Arg	None	Monoclonal;Monoclonal;None	ND	R	East Asian (Beijing)
2-0058	Thr47Ala	None	None	Monoclonal;None;None	Positive	S	Euro-American
2-0059	+T520*	None	None	Monoclonal;None;None	Negative	R	Euro-American
2-0061	+G426*	Arg212Arg	None	Monoclonal;Monoclonal;None	Negative	R	East-Asian
2-0062	-T172/Phe58Ser*	-G234*	None	Heterogeneous/Monoclonal;Heterogeneous;None	ND	R	Euro-American
2-0063	G-5C*	None	None	Monoclonal;None;None	Positive	S	Euro-American
2-0065	Asp158Val*	Arg212Arg	None	Monoclonal;Monoclonal;None	ND	R	East Asian (Beijing)
2-0066	Asp63Ala	Arg212Arg	None	Monoclonal;Monoclonal;None	ND	R	East Asian (Beijing)
2-0067	Thr47Ala	-G1215*	None	Monoclonal;Heterogeneous;None	Positive	S	Euro-American
2-0068	Thr76Ile	Arg212Arg	None	Monoclonal;Monoclonal;None	Negative	R	East Asian (Beijing)
2-0069	Val44Gly	None	None	Monoclonal;None;None	ND	R	Euro-American
2-0071	-AACATCTT286*	None	None	Monoclonal;None;None	Negative	R	Euro-American
2-0072	-T463*	-C445/Arg212Arg*	None	Monoclonal;Heterogeneous/Monoclonal;None	Negative	R	East Asian (Beijing)
2-0073	His57Tyr	None	None	Monoclonal;None;None	ND	R	Euro-American
2-0074	Met175Val	None	None	Monoclonal;None;None	ND	R	Euro-American
2-0075	Thr142Pro*	None	None	Monoclonal;None;None	ND	R	Euro-American
2-0076	Val180Phe	None	None	Monoclonal;None;None	ND	R	Euro-American
2-0077	None	Arg212Arg	None	None;Monoclonal;None	ND	S	East Asian (Beijing)
2-0079	None	None	None	None;None;None	ND	S	Euro-American
2-0080	Asp136Gly	None	None	Monoclonal;None;None	ND	S	Euro-American
2-0081	-G236*	None	None	Monoclonal;None;None	Negative	R	Euro-American
2-0082	-AACA286/-CTT281/-T277/-G275*	None	None	Heterogeneous/Monoclonal/Heterogeneous/Heterogeneous;None;None	Negative	R	Euro-American
2-0083	His137Arg	None	None	Monoclonal;None;None	ND	R	Euro-American
2-0084	Val180Phe	None	None	Monoclonal;None;None	ND	R	Euro-American
2-0086	T-7C	Arg212Arg	None	Monoclonal;Monoclonal;None	ND	R	East Asian (Beijing)
2-0089	None	None	None	None;None;None	ND	S	Euro-American
2-0091	Ile31Ser	Arg212Arg	None	Monoclonal;Monoclonal;None	ND	R	East Asian (Beijing)
2-0092	Thr47Ala	None	None	Monoclonal;None;None	Positive	S	Euro-American
2-0096	T-7C	Arg212Arg	None	Monoclonal;Monoclonal;None	ND	R	East Asian (Beijing)
2-0099	None	None	None	None;None;None	ND	S	Euro-American
2-0100	Phe58Val/Lys48Thr*	None	None	Monoclonal/Monoclonal;None;None	ND	R	Euro-American
2-0101	Asp8Glu	Arg212Arg	None	Monoclonal;Monoclonal;None	ND	R	East Asian (Beijing)
2-0102	None	Arg212Arg	None	None;Monoclonal;None	Negative	R	East Asian (Beijing)
2-0103	None	Arg212Arg	None	None;Monoclonal;None	ND	S	East Asian (Beijing)
2-0104	Ala146Thr	None	None	Monoclonal;None;None	ND	R	Euro-American
2-0105	None	Met432Thr	None	None;Monoclonal;None	ND	S	Euro-American
2-0106	-G322*	Met432Thr	None	Heterogeneous;Monoclonal;None	ND	S	Euro-American
2-0107	None	Met432Thr	None	None;Monoclonal;None	ND	S	Euro-American
2-0108	None	None	None	None;None;None	ND	S	Euro-American
2-0109	None	None	None	None;None;None	ND	S	Euro-American
3-0005	Leu172Pro	None	None	Monoclonal;None;None	ND	R	Euro-American
3-0006	Pro54Leu	None	None	Monoclonal;None;None	ND	R	Indo-Oceanic
3-0007	None	None	None	None;None;None	ND	S	Euro-American
3-0010	None	None	None	None;None;None	ND	S	Unknown
3-0011	Thr135Ala/-A402*	Phe310Phe	None	Monoclonal/Monoclonal;Monoclonal;None	ND	R	Indo-Oceanic
3-0017	Ser67Pro	Arg212Arg	None	Monoclonal;Monoclonal;None	ND	R	East Asian (Beijing)
3-0024	Met175Ile	None	None	Monoclonal;None;None	ND	R	Indo-Oceanic
3-0026	Phe81Cys	A-51C/-A-51/Arg212Arg*	-G246*	Monoclonal;Monoclonal/Heterogeneous/Monoclonal;Heterogeneous	ND	R	East Asian (Beijing)
3-0030	Ala146Val	Arg212Arg	None	Monoclonal;Monoclonal;None	ND	R	East Asian (Beijing)
3-0032	None	None	None	None;None;None	ND	S	Indo-Oceanic
3-0034	Val9Ala*	None	None	Monoclonal;None;None	Positive	S	Euro-American
3-0037	Gly78Asp	Arg212Arg	None	Monoclonal;Monoclonal;None	Positive	S	East Asian (Beijing)
3-0041	Ile5Ser	None	None	Monoclonal;None;None	ND	R	Euro-American
3-0042	-A187/-CCACA184/-GGCC178*	None	None	Monoclonal/Heterogeneous/Heterogeneous;None;None	Negative	R	Indo-Oceanic
3-0044	None	None	None	None;None;None	ND	S	Indo-Oceanic
3-0048	None	None	None	None;None;None	ND	S	Indo-Oceanic
3-0052	Ile6Leu	None	None	Monoclonal;None;None	ND	R	Euro-American
3-0053	Gly24Asp	None	None	Monoclonal;None;None	ND	R	Euro-American
3-0056	Pro62Leu	None	None	Monoclonal;None;None	ND	R	Euro-American
3-0058	Leu172Pro	None	None	Monoclonal;None;None	ND	R	Euro-American
3-0062	Tyr34STOP	None	None	Monoclonal;None;None	ND	R	Indo-Oceanic
3-0064	None	None	None	None;None;None	ND	S	Indo-Oceanic
3-0065	Gln10Pro/-A28/+C26*	None	None	Monoclonal/Monoclonal/Heterogeneous;None;None	ND	R	Indo-Oceanic
3-0066	Gly132Ser	None	None	Monoclonal;None;None	ND	R	Euro-American
3-0068	-CCA530/-AC528/-G526/-CG525*	None	None	Heterogeneous/Monoclonal/Monoclonal/Heterogeneous;None;None	Negative	R	Euro-American
3-0075	His137Arg	None	None	Monoclonal;None;None	ND	R	Indo-Oceanic
3-0077	Trp68Arg	None	None	Monoclonal;None;None	ND	R	Indo-Oceanic
3-0079	Tyr41Asp*	None	None	Monoclonal;None;None	Positive	S	Indo-Oceanic
3-0080	None	None	None	None;None;None	ND	S	Euro-American
3-0081	Tyr41STOP	None	None	Monoclonal;None;None	ND	R	Euro-American
3-0083	None	Arg212Arg	None	None;Monoclonal;None	ND	S	East Asian (Beijing)
3-0084	None	None	None	None;None;None	Negative	R	Indo-Oceanic
3-0090	None	None	None	None;None;None	ND	S	Indo-Oceanic
3-0091	None	None	None	None;None;None	ND	S	Indo-Oceanic
3-0093	None	None	None	None;None;None	ND	S	Indo-Oceanic
3-0095	None	None	None	None;None;None	ND	S	Indo-Oceanic
3-0096	None	None	None	None;None;None	ND	S	Indo-Oceanic
3-0099	Thr47Ile*	None	None	Monoclonal;None;None	ND	R	Euro-American
3-0102	None	None	None	None;None;None	ND	S	Indo-Oceanic
3-0103	Thr76Pro	None	None	Monoclonal;None;None	ND	R	Indo-Oceanic
3-0106	None	None	None	None;None;None	ND	S	Indo-Oceanic
3-0109	None	None	None	None;None;None	ND	S	Indo-Oceanic
3-0110	None	None	None	None;None;None	ND	S	Indo-Oceanic
3-0120	-G519/Ala165Gly*	None	None	Heterogeneous/Heterogeneous;None;None	Positive	S	Indo-Oceanic
3-0124	Ser164Pro	None	None	Monoclonal;None;None	ND	R	Indo-Oceanic
4-0001	His71Tyr	None	None	Monoclonal;None;None	ND	R	Euro-American
4-0002	+G416/-T415/Val139Gly*	-C863*	None	Heterogeneous/Monoclonal/Monoclonal;Heterogeneous;None	ND	R	Unknown
4-0003	His71Tyr	None	None	Monoclonal;None;None	ND	R	Euro-American
4-0004	His71Tyr	None	None	Monoclonal;None;None	ND	R	Euro-American
4-0005	His71Tyr	None	None	Monoclonal;None;None	ND	R	Euro-American
4-0006	Cys14Arg	Arg212Arg	None	Monoclonal;Monoclonal;None	ND	R	East Asian (Beijing)
4-0007	Cys14Arg	Arg212Arg	None	Monoclonal;Monoclonal;None	ND	R	Euro-American
4-0008	His71Tyr	-G573*	None	Monoclonal;Heterogeneous;None	ND	R	Euro-American
4-0010	+C455*	None	None	Monoclonal;None;None	Negative	R	Euro-American
4-0011	Asp8Asn	Arg212Arg	None	Monoclonal;Monoclonal;None	ND	R	Unknown
4-0012	Arg154Gly/-A459*	None	None	Monoclonal/Monoclonal;None;None	ND	R	Euro-American
4-0013	Val139Met	None	None	Monoclonal;None;None	ND	R	Euro-American
4-0015	Asp8Asn	Arg212Arg	None	Monoclonal;Monoclonal;None	ND	R	Unknown
4-0016	-A28*	None	None	Monoclonal;None;None	Negative	R	Euro-American
4-0017	Asp8Asn	Arg212Arg/-G954*	None	Monoclonal;Monoclonal/Heterogeneous;None	ND	R	East Asian (Beijing)
4-0018	His71Tyr	None	None	Monoclonal;None;None	ND	R	Euro-American
4-0019	+C455*	None	None	Monoclonal;None;None	Negative	R	Euro-American
4-0021	+C453*	None	None	Monoclonal;None;None	Negative	R	Euro-American
4-0023	Val139Met	None	None	Monoclonal;None;None	ND	R	Euro-American
4-0024	None	-C1065*	None	None;Heterogeneous;None	Negative	R	Euro-American
4-0025	+C453*	None	None	Heterogeneous;None;None	Negative	R	Euro-American
4-0026	None	None	None	None;None;None	Negative	R	Euro-American
4-0027	-G313*	None	None	Heterogeneous;None;None	Negative	R	Euro-American
4-0028	None	None	None	None;None;None	Negative	R	Euro-American
4-0029	-C-128*	-A133*	None	Heterogeneous;Heterogeneous;None	Negative	R	Euro-American
4-0030	+C453*	None	None	Heterogeneous;None;None	Negative	R	Euro-American
4-0031	None	None	None	None;None;None	Negative	R	Euro-American
4-0032	+C453*	None	None	Heterogeneous;None;None	Negative	R	Euro-American
4-0033	None	None	None	None;None;None	Negative	R	Euro-American
4-0034	None	None	None	None;None;None	Negative	R	Euro-American
4-0035	None	None	None	None;None;None	Negative	R	Euro-American
4-0037	None	-C1142*	None	None;Heterogeneous;None	Negative	R	Euro-American
4-0039	-C455*	None	None	Monoclonal;None;None	ND	R	Euro-American
4-0040	+C453*	None	None	Monoclonal;None;None	Negative	R	Euro-American
4-0041	+C453*	None	-T320*	Heterogeneous;None;Heterogeneous	Negative	R	Euro-American
4-0042	None	-CA660	None	None;Heterogeneous;None	Negative	R	Euro-American
4-0043	+C453/-G370*	-C487/-A620*	None	Heterogeneous/Heterogeneous;Heterogeneous/Heterogeneous;None	Negative	R	Euro-American
4-0045	+C453*	None	None	Heterogeneous;None;None	Negative	R	Euro-American
4-0046	None	None	None	None;None;None	Negative	R	Euro-American
4-0047	None	None	None	None;None;None	Negative	R	Euro-American
4-0049	+C453*	None	None	Heterogeneous;None;None	Negative	R	Euro-American
4-0050	None	None	None	None;None;None	Negative	R	Euro-American
4-0054	Cys14Arg	Arg212Arg	None	Monoclonal;Monoclonal;None	ND	R	East Asian (Beijing)
4-0055	Asp8Asn	Arg212Arg	None	Monoclonal;Monoclonal;None	ND	R	East Asian (Beijing)
4-0056	+G516	Arg212Arg	None	Heterogeneous;Monoclonal;None	Negative	R	East Asian (Beijing)
4-0058	Cys14Arg	Arg212Arg	None	Monoclonal;Monoclonal;None	ND	R	East Asian (Beijing)
4-0059	Cys14Arg	Arg212Arg	None	Monoclonal;Monoclonal;None	ND	R	East Asian (Beijing)
4-0060	Cys14Arg	Arg212Arg	None	Monoclonal;Monoclonal;None	ND	R	East Asian (Beijing)
4-0062	Cys14Arg	Arg212Arg/-C846*	None	Monoclonal;Monoclonal/Heterogeneous;None	ND	R	East Asian (Beijing)
4-0063	Cys14Arg	Arg212Arg	None	Monoclonal;Monoclonal;None	ND	R	East Asian (Beijing)
4-0064	Cys14Arg	Arg212Arg	None	Monoclonal;Monoclonal;None	ND	R	East Asian (Beijing)
4-0066	Cys14Arg	Arg212Arg	None	Monoclonal;Monoclonal;None	ND	R	East Asian (Beijing)
4-0067	Cys14Arg	Arg212Arg	None	Monoclonal;Monoclonal;None	ND	R	East Asian (Beijing)
4-0068	Cys14Arg	None	None	Monoclonal;None;None	ND	R	East Asian (Beijing)
4-0069	Cys14Arg	Arg212Arg	None	Monoclonal;Monoclonal;None	ND	R	East Asian (Beijing)
4-0070	None	Arg212Arg	None	None;Monoclonal;None	Negative	R	East Asian (Beijing)
4-0071	Cys14Arg	Arg212Arg	None	Monoclonal;Monoclonal;None	ND	R	East Asian (Beijing)
4-0072	Asp8Asn	Arg212Arg	None	Monoclonal;Monoclonal;None	ND	R	East Asian (Beijing)
4-0073	None	None	None	None;None;None	ND	S	Euro-American
4-0074	None	Arg212Arg	None	None;Monoclonal;None	Negative	R	East Asian (Beijing)
4-0075	Asp8Asn	Arg212Arg	None	Monoclonal;Monoclonal;None	ND	R	East Asian (Beijing)
4-0077	Cys14Arg	Arg212Arg	None	Monoclonal;Monoclonal;None	ND	R	East Asian (Beijing)
4-0080	None	Arg212Arg	None	None;Monoclonal;None	Negative	R	East Asian (Beijing)
4-0081	None	None	None	None;None;None	Negative	R	East Asian (Beijing)
4-0082	None	Arg212Arg	None	None;Monoclonal;None	Negative	R	East Asian (Beijing)
4-0083	None	None	None	None;None;None	ND	S	Euro-American
4-0084	None	Arg212Arg	None	None;Monoclonal;None	ND	S	East Asian (Beijing)
4-0086	None	None	None	None;None;None	Positive	S	Euro-American
4-0087	None	None	None	None;None;None	ND	S	Euro-American
4-0088	None	None	None	None;None;None	ND	S	Euro-American
4-0090	None	None	None	None;None;None	ND	S	Euro-American
4-0092	Cys14Arg	Arg212Arg	None	Monoclonal;Heterogeneous;None	ND	R	East Asian (Beijing)
4-0094	None	Arg212Arg	None	None;Monoclonal;None	Negative	R	East Asian (Beijing)
4-0095	+G516	Arg212Arg	-G772*	Heterogeneous;Monoclonal;Heterogeneous	Negative	R	East Asian (Beijing)
4-0096	None	Arg212Arg	None	None;Monoclonal;None	Negative	R	East Asian (Beijing)
4-0097	Cys14Arg	Arg212Arg	None	Monoclonal;Monoclonal;None	ND	R	East Asian (Beijing)
4-0098	Cys14Arg	Arg212Arg	None	Monoclonal;Heterogeneous;None	ND	R	East Asian (Beijing)
4-0099	Tyr103STOP	Arg212Arg	None	Monoclonal;Monoclonal;None	ND	R	East Asian (Beijing)
4-0100	Asp8Asn	Arg212Arg	None	Monoclonal;Monoclonal;None	ND	R	East Asian (Beijing)
4-0101	-CACC345*	Arg212Arg	None	Monoclonal;Monoclonal;None	Negative	R	East Asian (Beijing)
4-0102	Thr160Ala/Thr100Ile*	Arg212Arg	None	Monoclonal/Monoclonal;Monoclonal;None	ND	R	East Asian (Beijing)
4-0103	Cys14Arg	Arg212Arg	None	Monoclonal;Monoclonal;None	ND	R	East Asian (Beijing)
4-0104	Cys14Arg	Arg212Arg	None	Monoclonal;Monoclonal;None	ND	R	East Asian (Beijing)
4-0105	-CACC345/-ACC344/-CGGC338/Gly113Gly*	Arg212Arg	None	Monoclonal/Monoclonal/Monoclonal/Monoclonal;Monoclonal;None	ND	R	East Asian (Beijing)
4-0106	Asp8Asn	Arg212Arg	None	Monoclonal;Heterogeneous;None	ND	R	East Asian (Beijing)
